# Supplementary material for: GhTGA2, a Potential Key Regulator of Salt Stress Response: Insights from Genome-Wide Identification of TGA Family Genes Across Ten Cotton Species
Source: Genes (Basel). 2025 Sep 26;16(10):1143. doi: 10.3390/genes16101143 (PMC12564017; doi:10.3390/genes16101143)
Supplement: Supplementary file 1 [file genes-16-01143-s001.zip › Supplementary Table S1.xlsx]

## Sheet: Sheet1
Supplementary Table S1. Physicochemical Properties of TGA Gene Family Members.
Sequence ID	Protein ID	Number of Amino Acid	Molecular Weight	Theoretical pI	Instability Index	Aliphatic Index	Grand Average of Hydropathicity
AtTGA1	AT1G08320.1	481	53514.3	7.82	64.63	76.94	-0.529
AtTGA2	AT1G22070.1	384	43755	5.85	59.79	76.25	-0.635
AtTGA3	AT1G68640.1	452	50457.5	5.85	51.61	77.7	-0.486
AtTGA4	AT1G77920.1	368	41913.1	5.97	74.16	84.35	-0.605
AtTGA5	AT3G12250.1	330	36850.3	8.67	54.11	78.18	-0.63
AtTGA6	AT5G06839.1	417	46596.6	6.56	65.04	82.88	-0.509
AtTGA7	AT5G06950.1	330	36684.3	8.63	52.04	79.36	-0.576
AtTGA8	AT5G06960.1	330	36890.4	8.58	57.32	79.03	-0.611
AtTGA9	AT5G10030.1	364	41751.3	6.68	42.57	75.6	-0.557
AtTGA10	AT5G65210.1	368	42063.6	7.28	37.3	76.63	-0.524
TcTGA1	XP_017983090.1	362	40893.4	6.49	45.1	78.73	-0.477
TcTGA2	XP_017971464.1	460	50741.8	6.05	41.84	79.39	-0.409
TcTGA3	XP_007028138.1	331	37113.6	8.99	55.14	75.59	-0.654
TcTGA4	XP_017977404.1	376	41853.8	8.92	49.18	76.68	-0.631
TcTGA5	XP_017977273.1	331	37143.6	8.99	57.84	76.19	-0.635
TcTGA6	XP_017976610.1	482	54313.2	7.1	60.09	73.15	-0.675
TcTGA7	XP_017981338.1	358	40624.7	6.73	56.78	83.49	-0.534
TcTGA8	XP_007015830.1	501	56048.8	7.37	53.17	73.85	-0.617
GheTGA1	Ghe10G09530	384	43241.1	6.2	58.66	75	-0.394
GheTGA2	Ghe11G25910	427	48145.7	5.34	48.61	92.27	-0.308
GheTGA3	Ghe12G22010	434	47757.7	6.24	44.87	79.93	-0.332
GheTGA4	Ghe13G00450	382	42333.6	6.42	55.09	81.34	-0.463
GheTGA5	Ghe13G08300	437	48332.3	6.27	45.91	82.68	-0.372
GaTGA1	evm.model.Ga10G0817	470	51906.1	7.08	56.76	75.6	-0.565
GaTGA2	evm.model.Ga11G0315	462	50852.8	7.8	55.25	76.58	-0.588
GaTGA3	evm.model.Ga12G1146	459	50398.6	6.27	43.47	79.17	-0.357
GaTGA4	evm.model.Ga13G0018	399	44569.3	9.53	56.2	78.62	-0.555
GaTGA5	evm.model.Ga13G0042	451	50668.6	8.77	58.67	88.29	-0.282
GthTGA1	Gothu.00015471-RA	489	54264.9	5.78	52.74	85.58	-0.375
GthTGA2	Gothu.00000939-RA	482	53938.6	6.38	58.79	80.39	-0.457
GthTGA3	Gothu.00040005-RA	457	50881.3	7.26	58.04	76.06	-0.533
GthTGA4	Gothu.00027791-RA	290	32539	9.62	66.19	85.28	-0.444
GthTGA5	Gothu.00027815-RA	421	46770.8	9.28	53.3	81.88	-0.448
GrTGA1	D5.v1.pred_00028874-RA	492	54249.7	8.48	57.79	77.46	-0.609
GrTGA2	D5.v1.pred_00012998-RA	235	26271.3	6.65	52.48	97.23	-0.024
GrTGA3	D5.v1.pred_00004944-RA	504	56110.1	6.77	58.54	72.44	-0.527
GrTGA4	D5.v1.pred_00016583-RA	532	59078.5	6.07	51.41	84.55	-0.293
GtuTGA1	TURN.00g272460.m01.polypeptide	440	48750.4	6.23	54.34	76.32	-0.56
GtuTGA2	TURN.01g333230.m01.polypeptide	437	48199	7.87	58.06	78.95	-0.549
GtuTGA3	TURN.02g353980.m01.polypeptide	464	50730	6.18	41.31	80.84	-0.314
GtuTGA4	TURN.03g366330.m01.polypeptide	416	46079.6	6.73	55.04	78.89	-0.525
GtuTGA5	TURN.03g374390.m01.polypeptide	437	48309.3	6.27	47.37	81.81	-0.371
GhTGA1	Gohir.A10G187200.1.p	470	51906.1	7.08	56.76	75.6	-0.565
GhTGA2	Gohir.A11G307000.1.p	462	50905.8	8.52	55.25	76.58	-0.603
GhTGA3	Gohir.A12G169200.1.p	459	50379.5	6.24	41.7	79.17	-0.356
GhTGA4	Gohir.A13G000200.1.p	332	37167.8	9.32	58.48	76.84	-0.617
GhTGA5	Gohir.A13G004300.1.p	333	37202	7.82	60.24	85.95	-0.469
GhTGA6	Gohir.D10G194500.1.p	451	49997.9	5.78	57.26	77.25	-0.524
GhTGA7	Gohir.D11G322500.1.p	462	50865.8	7.86	56.2	76.58	-0.589
GhTGA8	Gohir.D12G172500.1.p	463	50653.9	6.12	42.92	80.58	-0.31
GhTGA9	Gohir.D13G001800.1.p	357	39770.7	9.34	61.65	73.64	-0.617
GhTGA10	Gohir.D13G004100.1.p	416	46098.7	6.53	53.5	80.29	-0.503
GbTGA1	GB_A10G2179	470	51906.1	7.08	56.76	75.6	-0.565
GbTGA2	GB_A11G3576	462	50905.8	8.52	55.25	76.58	-0.603
GbTGA3	GB_A12G1966	459	50379.5	6.24	41.7	79.17	-0.356
GbTGA4	GB_A13G0016	399	44543.3	9.55	57.3	78.62	-0.56
GbTGA5	GB_A13G0560	437	48332.3	6.27	45.91	82.68	-0.372
GbTGA6	GB_D10G2164	451	49867.7	5.91	56.66	76.83	-0.524
GbTGA7	GB_D11G3551	462	50865.8	7.86	56.2	76.58	-0.589
GbTGA8	GB_D12G1954	459	50381.6	6.27	42.74	79.8	-0.353
GbTGA9	GB_D13G0050	417	46349.3	9.22	57.09	80.86	-0.476
GbTGA10	GB_D13G0749	437	48320.3	6.38	47.54	82.24	-0.379
GtTGA1	TYI07377.1	470	51906.1	7.08	56.76	75.6	-0.565
GtTGA2	TYI01768.1	418	47050.4	5.57	48.97	89.59	-0.369
GtTGA3	TYI03812.1	462	50905.8	8.52	55.25	76.58	-0.603
GtTGA4	TYH95337.1	363	40887.7	6.04	46.43	81.74	-0.352
GtTGA5	TYH89764.1	333	37202	7.82	59.84	85.95	-0.469
GtTGA6	TYH50895.1	451	49893.8	5.91	56.66	77.69	-0.513
GtTGA7	TYH45280.1	428	48356.7	8.41	48.12	92.27	-0.187
GtTGA8	TYH47038.1	462	50865.8	7.86	56.2	76.58	-0.589
GtTGA9	TYH38459.1	362	40868.6	6.04	43.96	82.49	-0.364
GtTGA10	TYH32651.1	333	37229	7.82	58.89	85.65	-0.482
GmTGA1	TYJ15763.1	470	51878	7.08	56.58	75.19	-0.57
GmTGA2	TYJ10556.1	363	40970.6	6.29	47.57	89.17	-0.372
GmTGA3	TYJ04461.1	362	40812.6	6.18	45.1	81.96	-0.363
GmTGA4	TYI99227.1	332	37167.8	9.32	58.48	76.84	-0.617
GmTGA5	TYI99264.1	333	37217	7.82	60.41	84.77	-0.491
GmTGA6	TYI62098.1	451	49881.7	5.91	57.98	76.61	-0.536
GmTGA7	TYI56967.1	390	43869.1	6.74	47.51	89.03	-0.327
GmTGA8	TYI50497.1	362	40967.8	6.18	43.04	82.49	-0.375
GmTGA9	TYI44970.1	332	37151.8	9.32	58.48	77.14	-0.609
GmTGA10	TYI45001.1	416	46084.6	6.53	53.04	80.29	-0.503
GdTGA1	TYG99807.1	470	51906.1	7.08	56.76	75.6	-0.565
GdTGA2	TYG96631.1	462	50905.8	8.52	55.25	76.58	-0.603
GdTGA3	TYG90596.1	459	50379.5	6.24	41.7	79.17	-0.356
GdTGA4	TYG84822.1	333	37222	7.81	58.47	85.08	-0.493
GdTGA5	TYG85481.1	437	48332.3	6.27	45.91	82.68	-0.372
GdTGA6	TYG51155.1	451	49851.7	5.91	57.26	76.83	-0.531
GdTGA7	TYG47892.1	462	50865.8	7.86	56.2	76.58	-0.589
GdTGA8	TYG41764.1	356	39441.5	6.87	47.6	84.49	-0.408
GdTGA9	TYG35682.1	332	37151.8	9.32	58.48	77.14	-0.609
GdTGA10	TYG36697.1	437	48320.3	6.38	47.54	82.24	-0.379
