# Supplementary material for: GhTGA2, a Potential Key Regulator of Salt Stress Response: Insights from Genome-Wide Identification of TGA Family Genes Across Ten Cotton Species
Source: Genes (Basel). 2025 Sep 26;16(10):1143. doi: 10.3390/genes16101143 (PMC12564017; doi:10.3390/genes16101143)
Supplement: Supplementary file 1 [file genes-16-01143-s001.zip › Supplementary Table S2.xlsx]

## Sheet: Sheet1
Supplementary Table S2. The specific primers of G. hirsutum TGA genes.
Gene name	Forward Primer sequences (5’-3’)	Reverse Primer sequences (5’-3’)
GhTGA1	AAATTCTCATGCAAGCGATGC	TGAACGGAAACCACCAAGC
GhTGA2	CGCTTAGAGGATGCTATTGA	GTGGAAGATTCGGTTGGTT
GhTGA3	TTATGTGGTTGGGAGGATT	GATGAAAGGGTGTCTACTAAAGAT
GhTGA4	GTAGCCGACTGAAACTGACT	CATTTATCTTCCGATTGTGC
GhTGA5	CGGACAATCTACGGCAGCAA	GTCGAGCAAGCCAGAGGGA
GhTGA6	GAGCCTTTGACCGAGCAAC	AGTTCGCCACATTCCCAGA
GhTGA7	ATCAATTTCGCATAGAGGATG	TGGAAGATTCGGTTGGTTAT
GhTGA8	ATCGCATCTGGACTTTCTG	ATAATGTGCCATGACACCC
GhTGA9	AGCAGTCATCCCAACAGGC	AACCCTTCAAGAGTTCCTAGCTTTC
GhTGA10	GTCCGAGACATTGTCCACT	TTTGTTGTAGGGTTTGCTG
GhUBQ6	GCACCTTAGCCGACTACAAC	GAACCTTACCGGACTCATCC
GhTGA2_1300	atttggagaggacagggtaccATGGGCAGTAGAACGTTGAA	ggtactagtgtcgactctagaTCACTCGCGAGGTCTAGCCAGC
GhTGA2_TRV	gtgagtaaggttaccgaattcTGGGATCCCAAACATTACC	tgtcttcgggacatgcccgggGTTTCAGTCGGCTACTCTC
