# Supplementary material for: GhTGA2, a Potential Key Regulator of Salt Stress Response: Insights from Genome-Wide Identification of TGA Family Genes Across Ten Cotton Species
Source: Genes (Basel). 2025 Sep 26;16(10):1143. doi: 10.3390/genes16101143 (PMC12564017; doi:10.3390/genes16101143)
Supplement: Supplementary file 1 [file genes-16-01143-s001.zip › Supplementary Table S3.xlsx]

## Sheet: Sheet1
Supplementary Table S3:The Connection between the Database and the Online Website in This Study
Cottongen	https://www.cottongen.org/, accessed on 25 June 2025
NCBI	https://www.ncbi.nlm.nih.gov/, accessed on 25 June 2025
TAIR	https://www.arabidopsis.org, accessed on 25 June 2025
MG2C_v2.1	http://mg2c.iask.in/mg2c_v2.1/, accessed on 26 June 2025
iTOL	https://itol.embl.de/, accessed on 26 June 2025
MEME Suite	http://meme-suite.org/, accessed on 27 June 2025
Pfam	http://pfam.xfam.org/, accessed on 28 June 2025
Motif Scan	https://myhits.sib.swiss/cgi-bin/motif_scan, accessed on 28 June 2025
ProtParam	https://web.expasy.org/protparam/, accessed on 28 June 2025
PlantCare	http://bioinformatics.psb.ugent.be/webtools/plantcare/html/, accessed on 29 June 2025
NCBI SRA website	https://www.ncbi.nlm.nih.gov/sra, accessed on 29 June 2025
